# Supplementary material for: Iron Deficiency and Internalizing Symptoms Among Adolescents in the National Health and Nutrition Examination Survey
Source: Nutrients. 2024 Oct 26;16(21):3643. doi: 10.3390/nu16213643 (PMC11547248; doi:10.3390/nu16213643)
Supplement: Supplementary file 1 [file nutrients-16-03643-s001.zip]

Archive with 1 entries (1 files):
- nutrients-3194832-supplementary.pdf
